# Supplementary material for: The Impact of Fixation on the Detection of Oligodendrocyte Precursor Cell Morphology and Vascular Associations
Source: Cells. 2021 May 24;10(6):1302. doi: 10.3390/cells10061302 (PMC8225113; doi:10.3390/cells10061302)
Supplement: Supplementary file 1 [file cells-10-01302-s001.zip]

Archive with 1 entries (1 files):
- cells-1123223-supplementary.pdf
